# Supplementary material for: White matter microstructural properties in bipolar disorder in relationship to the spatial distribution of lithium in the brain
Source: J Affect Disord. 2019 Jun 15;253:224–31. doi: 10.1016/j.jad.2019.04.075 (PMC6609924; doi:10.1016/j.jad.2019.04.075)
Supplement: Supplementary file 3 [file mmc3.xml]

<?xml version="1.0" encoding="UTF-8" standalone="no"?><data:data><datasets><author>david.cousins@ncl.ac.uk</author><type>0</type><dataset><value>1</value><reason>Data will be made available on request</reason><comments/></dataset></datasets></data:data>
